# Supplementary material for: De novo mutational profile in RB1 clarified using a mutation rate modeling algorithm
Source: BMC Genomics. 2017 Feb 14;18:155. doi: 10.1186/s12864-017-3522-z (PMC5307739; doi:10.1186/s12864-017-3522-z)
Supplement: Additional file 1: Table S1. — All de novo germline variants in RB1 gene of patients with RB. “gDNA position” is the nucleotide position in the GENBANK accession number L11910 of the gene. Table S2. All ExAC variants in RB1 gene that were considered in our analysis. “gDNA position” is the nucleotide position in the GENBANK accession number L11910 of the gene. Table S3. All Nonsense variants in RB1 gene from Onadim and Houdayer groups. “gDNA position” is the nucleotide position in the GENBANK accession number L11910 of the gene. Table S4. Comparison of observed mutations and the simulated frequency of nonsense changes per exon, to find differential pathogenicity within nonsense mutations. Analysis was performed on data from Onadim and Houdayer groups. Table S5. Comparison of observed mutations and the simulated frequency of nonsense changes to find differential pathogenicity within nonsense mutations. Data shown for all amino acids and two arginine codons (99% CI) which can change to a stop codon. Analysis was performed on data from Onadim and Houdayer groups. Table S6. Polyphen predictions on the de novo germline missense mutations or some potential variants near codon 661 in RB1 gene. “Polyphen2_format” is the variant format accepted by the Polyphen2 tool. “Polyphen_prediction” is the result of Polyphen2 on the missense variant. Table S7. Comparison between observed mutations and the simulated frequency of missense changes at amino acids and codons in exon 20, to find localized pathogenicity within missense mutations. Only the significant results are reported here. Table S8. Genomic territory of RB1 gene analyzed in our study. “Position Start” is the start position of the entry as per GENBANK database. “Position End” is the end positon of the entry as per GENBANK database. “Annotation” is the description of the entry. Possible keywords are exon or donor/acceptor region in essential splice or nonessential intronic region. “Exon” corresponds to exon number of the entry. (XLSX 30 kb) [file 12864_2017_3522_MOESM1_ESM.xlsx]

## Sheet: Table S1
gDNA position	Reference allele	Alternate allele
41991	C	G
150025	C	T
156691	A	G
156691	A	G
56852	G	A
56852	G	A
150037	C	T
150037	C	T
150037	C	T
150037	C	T
150037	C	T
150037	C	T
150037	C	T
150037	C	T
150037	C	T
150037	C	T
150037	C	T
150037	C	T
39446	G	T
39446	G	T
73752	G	A
156698	C	T
73758	C	A
156713	C	T
156713	C	T
156713	C	T
156713	C	T
156713	C	T
156717	T	C
73774	G	T
73774	G	T
56889	C	A
153354	G	T
162368	G	C
160835	G	A
160835	G	A
160839	G	A
76898	C	T
76898	C	T
76898	C	T
76898	C	T
73809	C	A
156759	T	G
56923	T	A
56923	T	A
76892	G	T
70240	A	G
39522	C	A
73828	G	A
156775	G	A
76910	C	T
76910	C	T
76922	T	G
153211	T	G
156797	C	T
39554	G	A
39554	G	T
44675	G	T
39561	G	A
39561	G	A
73867	C	T
73868	A	T
76429	G	A
76429	G	A
76430	C	T
76430	C	T
76430	C	T
76430	C	T
76430	C	T
76430	C	T
44693	C	T
76442	G	A
42010	T	G
156836	C	A
76454	T	G
76999	A	C
76999	A	G
76999	A	G
76460	C	T
76460	C	T
76460	C	T
76460	C	T
76460	C	T
76460	C	T
76488	T	C
76488	T	C
70330	G	A
70330	G	A
70330	G	A
70330	G	A
70330	G	A
70330	G	A
70330	G	A
70330	G	A
70330	G	A
70330	G	A
70330	G	A
70330	G	A
70330	G	A
70331	T	C
161981	T	A
70334	G	A
153284	C	T
76487	G	A
76487	G	A
76487	G	C
77000	G	A
153302	C	T
153308	C	T
153308	C	T
153308	C	T
77027	A	G
162021	G	T
45798	G	A
45798	G	C
162027	G	T
59642	C	G
78082	G	A
153347	A	T
153353	G	C
153353	G	T
162058	C	A
56962	T	G
78094	C	T
45844	G	A
162069	C	T
77078	G	A
77078	G	T
162078	A	T
59683	C	T
59683	C	T
59683	C	T
59683	C	T
59683	C	T
59683	C	T
59683	C	T
45867	G	A
45867	G	A
45867	G	A
45867	G	A
45867	G	A
45867	G	A
45867	G	A
45867	G	A
45867	G	A
45867	G	C
45867	G	C
45867	G	C
61778	G	T
59695	C	T
59695	C	T
59695	C	T
59695	C	T
59695	C	T
59695	C	T
59695	C	T
59695	C	T
59695	C	T
59695	C	T
61745	T	A
59701	C	T
64309	C	A
5446	G	T
78152	T	A
78152	T	G
64329	G	A
149986	T	G
65362	A	G
65362	A	G
65363	G	A
73870	G	T
73870	G	T
5465	T	G
5465	T	G
64348	C	T
64348	C	T
64348	C	T
64348	C	T
64348	C	T
64348	C	T
64348	C	T
64348	C	T
64348	C	T
64348	C	T
64348	C	T
64348	C	T
64348	C	T
64348	C	T
64348	C	T
64348	C	T
64353	C	G
59746	A	T
59746	A	T
170344	T	C
65386	C	T
65386	C	T
65386	C	T
65386	C	T
65386	C	T
65386	C	T
65386	C	T
65386	C	T
65386	C	T
65386	C	T
65386	C	T
162111	G	A
162111	G	A
162111	G	C
162111	G	T
170370	A	G
170371	G	A
5510	G	A
78217	G	T
78217	G	T
78217	G	T
59789	A	G
59794	G	A
59794	G	A
59796	A	C
59796	A	T
170395	C	A
65437	G	T
78238	C	T
78238	C	T
78238	C	T
78238	C	T
78238	C	T
170403	G	A
170403	G	A
170403	G	A
170403	G	C
64420	C	T
170407	G	A
170407	G	A
170407	G	C
170407	G	T
162217	C	A
78250	C	T
78250	C	T
78250	C	T
78250	C	T
78250	C	T
5551	G	A
5552	T	C
162237	C	T
162237	C	T
162237	C	T
162237	C	T
162237	C	T
162237	C	T
162237	C	T
162237	C	T
162237	C	T
162237	C	T
162237	C	T
78278	C	T
78280	G	A
78280	G	A
78280	G	C
160728	A	G
162271	G	A
41954	G	T
41954	G	T
41954	G	T
160740	G	A
149997	G	A
150002	C	T
160760	A	T

## Sheet: Table S2
gDNA position	Reference allele	Alternate allele
41987	A	G
156678	T	C
156682	T	C
56844	T	G
56846	T	G
150034	G	T
42004	G	C
156693	T	C
150038	G	A
39447	G	A
156696	A	T
42009	A	G
56858	G	A
160803	C	T
162346	C	G
160811	G	C
42030	T	A
39476	T	C
59613	A	T
56889	C	T
76859	C	T
70204	C	A
162058	C	T
156734	C	T
170422	G	A
150086	C	T
73805	G	A
70222	C	T
173838	A	C
44638	G	A
5578	A	T
160867	A	G
44646	G	T
153196	A	G
160878	C	T
76400	G	C
44664	T	C
44665	C	T
150143	C	G
70274	T	C
76878	A	G
76431	G	A
70339	A	G
56982	C	A
73880	T	A
73883	A	G
39450	G	T
76448	C	T
76461	G	A
156859	A	G
173756	G	T
76989	T	G
45758	C	T
64459	T	C
156869	C	T
161991	C	T
45769	T	G
44746	A	G
44748	G	T
162006	C	T
76504	T	C
153380	A	G
153309	A	G
173792	C	T
59617	A	T
45796	T	C
59623	G	A
45800	A	T
162025	A	C
76522	G	A
76523	C	T
162258	A	G
76526	G	A
77047	G	T
76536	G	A
78073	T	C
59643	T	C
5374	A	G
177109	C	T
5378	T	C
77062	A	T
77066	C	G
77068	A	G
59662	A	G
173840	C	A
61713	A	G
5394	G	A
77075	G	A
173845	G	A
162075	C	G
59684	G	A
173867	A	G
65324	A	C
173870	T	C
173870	T	A
173789	C	T
77104	C	T
153394	T	C
64315	C	T
45884	A	G
5439	A	C
176961	C	G
162114	G	A
176963	A	G
176964	G	A
61765	T	A
162120	A	G
176980	T	C
65374	C	T
65381	C	T
170347	T	C
177017	C	A
64378	G	A
78203	G	T
170380	T	C
41879	A	C
61848	G	T
5531	C	T
170400	G	A
59803	C	G
41900	A	G
59830	G	A
41914	T	C
162235	C	T
65468	A	C
162238	G	C
64447	A	G
59840	A	G
5570	G	A
177095	G	A
160712	C	T
162250	A	G
160715	C	G
160717	A	C
177103	T	C
177106	G	A
177107	T	C
5589	T	G
177110	A	T
177111	C	T
177114	C	G
149985	A	G
78309	T	C
177127	C	G
149994	A	G
73716	T	C
73720	C	G
73722	C	T
162303	C	G

## Sheet: Table S3
gDNA position	Reference allele	Alternate allele
156803	G	T
70280	T	A
41993	A	T
162317	T	G
44686	T	G
5520	G	A
44693	C	T
5531	C	A
5531	C	A
78238	C	T
78238	C	T
78238	C	T
78238	C	T
78238	C	T
59683	C	T
59683	C	T
59683	C	T
59683	C	T
76452	T	A
78250	C	T
78250	C	T
78250	C	T
78250	C	T
78250	C	T
78250	C	T
78250	C	T
78250	C	T
76460	C	T
76460	C	T
76460	C	T
76460	C	T
76460	C	T
76460	C	T
162093	C	T
59695	C	T
59695	C	T
59695	C	T
78094	C	T
162078	A	T
39478	G	A
78217	G	T
162237	C	T
162237	C	T
162237	C	T
162237	C	T
162237	C	T
78273	G	A
153284	C	T
153284	C	T
65377	A	T
65377	A	T
162248	C	G
162325	C	A
76898	C	T
76898	C	T
76898	C	T
76898	C	T
76898	C	T
76898	C	T
76898	C	T
153294	C	G
64357	G	T
162069	C	T
76430	C	T
76430	C	T
76430	C	T
76430	C	T
76430	C	T
76430	C	T
156761	G	T
64348	C	T
64348	C	T
64348	C	T
64348	C	T
64348	C	T
59770	G	T
76895	G	T
64353	C	A
41954	G	T
162021	G	T
65386	C	T
65386	C	T
65386	C	T
65386	C	T
65386	C	T
65386	C	T
65386	C	T
65386	C	T
65386	C	T
65386	C	T
76910	C	T
162032	T	A
156785	C	T
73843	C	T
77046	C	A
56954	G	T
150037	C	T
150037	C	T
150037	C	T
150037	C	T

## Sheet: Table S4
Exon	99%CI of Simulation	Observed variants	P value
2	[0, 8]	3	0.536
3	[0, 7]	1	0.328
4	[0, 5]	2	0.392
5	[0, 3]	2	0.187
6	[0, 4]	0	0.365
7	[0, 6]	1	0.379
8	[3, 17]	8	0.374
9	[0, 3]	0	0.694
10	[2, 15]	7	0.556
11	[1, 13]	12	0.015
12	[0, 7]	1	0.264
13	[0, 7]	1	0.319
14	[4, 18]	13	0.233
15	[1, 13]	9	0.17
16	[0, 4]	1	0.572
17	[5, 21]	16	0.149
18	[1, 13]	4	0.264
19	[0, 6]	3	0.365
20	[0, 8]	3	0.508
21	[0, 5]	0	0.275
22	[0, 6]	5	0.054
23	[1, 12]	8	0.21
24	[0, 4]	0	0.474
25	[0, 6]	0	0.241
26	[0, 3]	0	0.452
27	[3, 18]	0	0

## Sheet: Table S5
Amino Acid	99% CI of simulation	Observed variants	P value
Lysine	[0, 8]	1	0.179
Serine	[1, 12]	4	0.491
Leucine	[0, 10]	2	0.246
Glutamine	[3, 17]	9	0.554
Tryptophan	[0, 10]	3	0.424
Arginine	[48, 72]	66	0.107
Glutamic	[2, 15]	9	0.318
Glycine	[0, 4]	0	0.343
Cysteine	[0, 5]	1	0.6
Tyrosine	[1, 12]	5	0.509
Arginine Codon	99% CI of simulation	Observed variants	P value
CGA	[47, 71]	63	0.241
AGA	[0, 3]	3	0.016

## Sheet: Table S6
All de novo germline missense mutations
gDNA position	Reference allele	Alternate allele	Polyphen2 format	Polyphen2 prediction
39554	G	A	chr13:48916843 G/A	benign
77027	A	G	chr13:48954327 A/G	probably damaging
156836	C	A	chr13:49033967 C/A	probably damaging
76454	T	G	chr13:48953754 T/G	probably damaging
78278	C	T	chr13:48955578 C/T	probably damaging
156717	T	C	chr13:49033848 T/C	probably damaging
156713	C	T	chr13:49033844 C/T	probably damaging
156713	C	T	chr13:49033844 C/T	probably damaging
156713	C	T	chr13:49033844 C/T	probably damaging
156713	C	T	chr13:49033844 C/T	probably damaging
156713	C	T	chr13:49033844 C/T	probably damaging
73868	A	T	chr13:48951169 A/T	probably damaging
59789	A	G	chr13:48937089 A/G	probably damaging
160740	G	A	chr13:49037877 G/A	probably damaging
65437	G	T	chr13:48942736 G/T	probably damaging
61745	T	A	chr13:48939045 T/A	benign
150002	C	T	chr13:49027133 C/T	probably damaging
39561	G	A	chr13:48916850 G/A	benign
39561	G	A	chr13:48916850 G/A	benign
73828	G	A	chr13:48951129 G/A	probably damaging
156698	C	T	chr13:49033829 C/T	probably damaging
56923	T	A	chr13:48934223 T/A	probably damaging
56923	T	A	chr13:48934223 T/A	probably damaging
153353	G	C	chr13:49030485 G/C	benign
153353	G	T	chr13:49030485 G/T	benign
Potential Missense variants near position chr13:49033844 (at codon 661)
gDNA position	Reference allele	Alternate allele	Polyphen2 format	Polyphen2 prediction
156710	C	A	chr13:49033841 C/A	benign
156711	C	A	chr13:49033842 C/A	probably damaging
156714	G	T	chr13:49033845 G/T	probably damaging
156716	C	A	chr13:49033847 C/A	probably damaging
156717	T	G	chr13:49033848 T/G	probably damaging

## Sheet: Table S7
Change (Codon or Amino Acid)	99% CI of simulation	Observed variants	P value
CGG-TGG	[0, 4]	6	0
Arginine - Tryptophan	[0, 4]	6	0

## Sheet: Table S8
Position Start	Position End	Annotation	Exon
2010	2057	Acceptor_nonessential	1
2058	2059	Acceptor_essential	1
2060	2196	Exon	1
2197	2202	Donor_essential	1
2203	2246	Donor_nonessential	1
5374	5421	Acceptor_nonessential	2
5422	5423	Acceptor_essential	2
5424	5550	Exon	2
5551	5556	Donor_essential	2
5557	5600	Donor_nonessential	2
39396	39443	Acceptor_nonessential	3
39444	39445	Acceptor_essential	3
39446	39561	Exon	3
39562	39567	Donor_essential	3
39568	39611	Donor_nonessential	3
41876	41923	Acceptor_nonessential	4
41924	41925	Acceptor_essential	4
41926	42045	Exon	4
42046	42051	Donor_essential	4
42052	42095	Donor_nonessential	4
44618	44665	Acceptor_nonessential	5
44666	44667	Acceptor_essential	5
44668	44706	Exon	5
44707	44712	Donor_essential	5
44713	44756	Donor_nonessential	5
45749	45796	Acceptor_nonessential	6
45797	45798	Acceptor_essential	6
45799	45866	Exon	6
45867	45872	Donor_essential	6
45873	45916	Donor_nonessential	6
56803	56850	Acceptor_nonessential	7
56851	56852	Acceptor_essential	7
56853	56963	Exon	7
56964	56969	Donor_essential	7
56970	57013	Donor_nonessential	7
59601	59648	Acceptor_nonessential	8
59649	59650	Acceptor_essential	8
59651	59793	Exon	8
59794	59799	Donor_essential	8
59800	59843	Donor_nonessential	8
61680	61727	Acceptor_nonessential	9
61728	61729	Acceptor_essential	9
61730	61807	Exon	9
61808	61813	Donor_essential	9
61814	61857	Donor_nonessential	9
64280	64327	Acceptor_nonessential	10
64328	64329	Acceptor_essential	10
64330	64439	Exon	10
64440	64445	Donor_essential	10
64446	64489	Donor_nonessential	10
65314	65361	Acceptor_nonessential	11
65362	65363	Acceptor_essential	11
65364	65441	Exon	11
65442	65447	Donor_essential	11
65448	65491	Donor_nonessential	11
70192	70239	Acceptor_nonessential	12
70240	70241	Acceptor_essential	12
70242	70329	Exon	12
70330	70335	Donor_essential	12
70336	70379	Donor_nonessential	12
73703	73750	Acceptor_nonessential	13
73751	73752	Acceptor_essential	13
73753	73869	Exon	13
73870	73875	Donor_essential	13
73876	73919	Donor_nonessential	13
76380	76427	Acceptor_nonessential	14
76428	76429	Acceptor_essential	14
76430	76486	Exon	14
76487	76492	Donor_essential	14
76493	76536	Donor_nonessential	14
76839	76886	Acceptor_nonessential	15
76887	76888	Acceptor_essential	15
76889	76920	Exon	15
76921	76926	Donor_essential	15
76927	76970	Donor_nonessential	15
76971	76998	Acceptor_nonessential	16
76999	77000	Acceptor_essential	16
77001	77077	Exon	16
77078	77083	Donor_essential	16
77084	77127	Donor_nonessential	16
78033	78080	Acceptor_nonessential	17
78081	78082	Acceptor_essential	17
78083	78279	Exon	17
78280	78285	Donor_essential	17
78286	78329	Donor_nonessential	17
149948	149995	Acceptor_nonessential	18
149996	149997	Acceptor_essential	18
149998	150116	Exon	18
150117	150122	Donor_essential	18
150123	150166	Donor_nonessential	18
153158	153205	Acceptor_nonessential	19
153206	153207	Acceptor_essential	19
153208	153353	Exon	19
153354	153359	Donor_essential	19
153360	153403	Donor_nonessential	19
156643	156690	Acceptor_nonessential	20
156691	156692	Acceptor_essential	20
156693	156838	Exon	20
156839	156844	Donor_essential	20
156845	156888	Donor_nonessential	20
160680	160727	Acceptor_nonessential	21
160728	160729	Acceptor_essential	21
160730	160834	Exon	21
160835	160840	Donor_essential	21
160841	160884	Donor_nonessential	21
161947	161994	Acceptor_nonessential	22
161995	161996	Acceptor_essential	22
161997	162110	Exon	22
162111	162116	Donor_essential	22
162117	162160	Donor_nonessential	22
162161	162201	Acceptor_nonessential	23
162202	162203	Acceptor_essential	23
162204	162367	Exon	23
162368	162373	Donor_essential	23
162374	162417	Donor_nonessential	23
170322	170369	Acceptor_nonessential	24
170370	170371	Acceptor_essential	24
170372	170402	Exon	24
170403	170408	Donor_essential	24
170409	170452	Donor_nonessential	24
173657	173704	Acceptor_nonessential	25
173705	173706	Acceptor_essential	25
173707	173849	Exon	25
173850	173855	Donor_essential	25
173856	173899	Donor_nonessential	25
174311	174358	Acceptor_nonessential	26
174359	174360	Acceptor_essential	26
174361	174410	Exon	26
174411	174416	Donor_essential	26
174417	174460	Donor_nonessential	26
176955	177002	Acceptor_nonessential	27
177003	177004	Acceptor_essential	27
177005	177078	Exon	27
177079	177084	Donor_essential	27
177085	177128	Donor_nonessential	27
